# Supplementary material for: Two new Lophoturus species (Diplopoda, Polyxenida, Lophoproctidae) from Queensland, Australia
Source: Zookeys. 2018 Mar 7;(741):133–54. doi: 10.3897/zookeys.741.21814 (PMC5904426; doi:10.3897/zookeys.741.21814)
Supplement: XML Treatment for Lophoturus [file zookeys.741.21814-treatment1.xml]

<!DOCTYPE tp:taxon-treatment
  PUBLIC "-//TaxonX//DTD Taxonomic Treatment Publishing DTD v0 20100105//EN" "tax-treatment-NSO.dtd">
<tp:taxon-treatment xmlns:tp="http://www.plazi.org/taxpub"><tp:treatment-meta><kwd-group><label>Taxon classification</label><kwd><named-content xmlns:xlink="http://www.w3.org/1999/xlink" content-type="kingdom">Animalia</named-content></kwd><kwd><named-content xmlns:xlink="http://www.w3.org/1999/xlink" content-type="order">Polyxenida</named-content></kwd><kwd><named-content xmlns:xlink="http://www.w3.org/1999/xlink" content-type="family">Lophoproctidae</named-content></kwd></kwd-group><mixed-citation publication-type="journal"><person-group><name><surname>Huynh</surname><given-names>Cuong</given-names></name><name><surname>Veenstra</surname><given-names>Anneke A.</given-names></name></person-group><article-title>Two new <italic><tp:taxon-name><tp:taxon-name-part taxon-name-part-type="genus" reg="Lophoturus">Lophoturus</tp:taxon-name-part></tp:taxon-name></italic> species (<tp:taxon-name><tp:taxon-name-part taxon-name-part-type="class">Diplopoda</tp:taxon-name-part></tp:taxon-name>, <tp:taxon-name><tp:taxon-name-part taxon-name-part-type="order">Polyxenida</tp:taxon-name-part></tp:taxon-name>, <tp:taxon-name><tp:taxon-name-part taxon-name-part-type="family">Lophoproctidae</tp:taxon-name-part></tp:taxon-name>) from Queensland, Australia</article-title><source>Zookeys</source><day>7</day><month>3</month><year>2018</year><volume>2018</volume><issue>741</issue><fpage>133</fpage><lpage>154</lpage><pub-id pub-id-type="doi">10.3897/zookeys.741.21814</pub-id></mixed-citation></tp:treatment-meta><tp:nomenclature><label>Genus</label><tp:taxon-name>
                <tp:taxon-name-part taxon-name-part-type="genus" reg="Lophoturus">Lophoturus</tp:taxon-name-part>
              </tp:taxon-name><tp:taxon-authority>Brölemann, 1931</tp:taxon-authority></tp:nomenclature><tp:treatment-sec sec-type="type species" id="SECID0EHSAE"><title>Type species.</title><p>
                <italic><tp:taxon-name><tp:taxon-name-part taxon-name-part-type="genus" reg="Lophoturus">Lophoturus</tp:taxon-name-part> <tp:taxon-name-part taxon-name-part-type="species" reg="obscurus">obscurus</tp:taxon-name-part></tp:taxon-name></italic> Brölemann, 1931.</p><p>
                <italic><tp:taxon-name><tp:taxon-name-part taxon-name-part-type="genus" reg="Lophoturus">Lophoturus</tp:taxon-name-part></tp:taxon-name></italic>, is a synonym of <italic><tp:taxon-name><tp:taxon-name-part taxon-name-part-type="genus" reg="Alloproctinus">Alloproctinus</tp:taxon-name-part></tp:taxon-name></italic> Jeekel, 1963 and it was replaced by <italic><tp:taxon-name><tp:taxon-name-part taxon-name-part-type="genus" reg="Alloproctus">Alloproctus</tp:taxon-name-part></tp:taxon-name></italic> Silvestri, 1948; reassessed by <xref ref-type="bibr" rid="B3">Condé and Nguyen Duy-Jacquemin (1977)</xref>. It is characterized by 0 to 4 pairs of linguiform processes on each side of median cleft of labrum and antennal article VI with 3 thick sensilla (<xref ref-type="bibr" rid="B10">Ishii et al.1999</xref>: 252, key).</p></tp:treatment-sec><ref-list><ref id="B3"><mixed-citation xmlns:xlink="http://www.w3.org/1999/xlink" xlink:type="simple">
          <person-group><name name-style="western"><surname>Condé</surname><given-names>B</given-names></name><name name-style="western"><surname>Nguyen Duy-Jacquemin</surname><given-names>M</given-names></name></person-group> (<year>1977</year>) De l’utilisation nouvelle du nom de genre <tp:taxon-name><tp:taxon-name-part taxon-name-part-type="genus">Lophoturus</tp:taxon-name-part></tp:taxon-name> Brölemann (Diplopodes, Pénicillates). Bulletin du Muséum national d’histoire naturelle, 3e série, Zoologie, 334(477): 909–915.</mixed-citation></ref><ref id="B10"><mixed-citation xmlns:xlink="http://www.w3.org/1999/xlink" xlink:type="simple">
          <person-group><name name-style="western"><surname>Ishii</surname><given-names>K</given-names></name><name name-style="western"><surname>Nguyen Duy-Jacquemin</surname><given-names>M</given-names></name><name name-style="western"><surname>Condé</surname><given-names>B</given-names></name></person-group> (<year>1999</year>) <article-title>The first penicillate millipedes from the vicinity of Manaus, Central Amazonia, Brazil (<tp:taxon-name><tp:taxon-name-part taxon-name-part-type="class">Diplopoda</tp:taxon-name-part></tp:taxon-name>: <tp:taxon-name><tp:taxon-name-part taxon-name-part-type="order">Polyxenida</tp:taxon-name-part></tp:taxon-name>).</article-title> <source>Amazoniana,</source> <volume>15</volume>(<issue>3–4</issue>): <fpage>239</fpage>–<lpage>267</lpage>.</mixed-citation></ref></ref-list></tp:taxon-treatment>
