# Supplementary material for: Two new Lophoturus species (Diplopoda, Polyxenida, Lophoproctidae) from Queensland, Australia
Source: Zookeys. 2018 Mar 7;(741):133–54. doi: 10.3897/zookeys.741.21814 (PMC5904426; doi:10.3897/zookeys.741.21814)
Supplement: XML Treatment for Lophoturus queenslandicus [file zookeys.741.21814-treatment2.xml]

<!DOCTYPE tp:taxon-treatment
  PUBLIC "-//TaxonX//DTD Taxonomic Treatment Publishing DTD v0 20100105//EN" "tax-treatment-NSO.dtd">
<tp:taxon-treatment xmlns:tp="http://www.plazi.org/taxpub"><tp:treatment-meta><kwd-group><label>Taxon classification</label><kwd><named-content xmlns:xlink="http://www.w3.org/1999/xlink" content-type="kingdom">Animalia</named-content></kwd><kwd><named-content xmlns:xlink="http://www.w3.org/1999/xlink" content-type="order">Polyxenida</named-content></kwd><kwd><named-content xmlns:xlink="http://www.w3.org/1999/xlink" content-type="family">Lophoproctidae</named-content></kwd></kwd-group><mixed-citation publication-type="journal"><person-group><name><surname>Huynh</surname><given-names>Cuong</given-names></name><name><surname>Veenstra</surname><given-names>Anneke A.</given-names></name></person-group><article-title>Two new <italic><tp:taxon-name><tp:taxon-name-part taxon-name-part-type="genus" reg="Lophoturus">Lophoturus</tp:taxon-name-part></tp:taxon-name></italic> species (<tp:taxon-name><tp:taxon-name-part taxon-name-part-type="class">Diplopoda</tp:taxon-name-part></tp:taxon-name>, <tp:taxon-name><tp:taxon-name-part taxon-name-part-type="order">Polyxenida</tp:taxon-name-part></tp:taxon-name>, <tp:taxon-name><tp:taxon-name-part taxon-name-part-type="family">Lophoproctidae</tp:taxon-name-part></tp:taxon-name>) from Queensland, Australia</article-title><source>Zookeys</source><day>7</day><month>3</month><year>2018</year><volume>2018</volume><issue>741</issue><fpage>133</fpage><lpage>154</lpage><pub-id pub-id-type="doi">10.3897/zookeys.741.21814</pub-id></mixed-citation></tp:treatment-meta><tp:nomenclature><tp:taxon-name>
                <tp:taxon-name-part taxon-name-part-type="genus" reg="Lophoturus">Lophoturus</tp:taxon-name-part>
                <tp:taxon-name-part taxon-name-part-type="species" reg="queenslandicus">queenslandicus</tp:taxon-name-part>
              </tp:taxon-name><tp:taxon-authority>Verhoeff, 1924 (Condé 1979)</tp:taxon-authority></tp:nomenclature><tp:treatment-sec sec-type="notes" id="SECID0E1UAE"><title>Note.</title><p>
                <italic><tp:taxon-name><tp:taxon-name-part taxon-name-part-type="genus" reg="Lophoturus">Lophoturus</tp:taxon-name-part> <tp:taxon-name-part taxon-name-part-type="species" reg="queenslandicus">queenslandicus</tp:taxon-name-part></tp:taxon-name></italic> Verhoeff, 1924 was the first lophoproctid penicillate millipede collected from Ravenshoe, Australia (<xref ref-type="bibr" rid="B4">Condé 1979</xref>). Ravenshoe is a town in north-east Queensland previously known as Cedar Creek, where the type specimen of <italic><tp:taxon-name><tp:taxon-name-part taxon-name-part-type="genus" reg="Lophoturus">L.</tp:taxon-name-part> <tp:taxon-name-part taxon-name-part-type="species" reg="queenslandicus">queenslandicus</tp:taxon-name-part></tp:taxon-name></italic> was collected.</p><p>
                <italic><tp:taxon-name><tp:taxon-name-part taxon-name-part-type="genus" reg="Lophoturus">L.</tp:taxon-name-part> <tp:taxon-name-part taxon-name-part-type="species" reg="queenslandicus">queenslandicus</tp:taxon-name-part></tp:taxon-name></italic> has 13 pairs of legs, 10 segments and a telson; 9 pleural projections; body covered with barbate trichomes; tergal trichomes form 2 latero-posterior groups with a few trichomes extending anteriorly and these groups are separated by a gap; Chaetotaxy with pubescent oval setae; simple claw; the ornamental trichomes with 8<italic>a</italic>, 1<italic>b</italic> and 2<italic>c</italic> (<italic>c</italic>1 and <italic>c</italic>3); labrum with setose surface and 0 to 1 pairs of linguiform processes; the 6<sup>th</sup> antennal article with 3 thick sensilla (<xref ref-type="bibr" rid="B4">Condé 1979</xref>).</p></tp:treatment-sec><ref-list><ref id="B4"><mixed-citation xmlns:xlink="http://www.w3.org/1999/xlink" xlink:type="simple">
          <person-group><name name-style="western"><surname>Condé</surname><given-names>B</given-names></name></person-group> (<year>1979</year>) <article-title>Caractères et affinités de <tp:taxon-name><tp:taxon-name-part taxon-name-part-type="genus">Lophoproctus</tp:taxon-name-part> <tp:taxon-name-part taxon-name-part-type="species">queenslandicus</tp:taxon-name-part></tp:taxon-name> Verhoeff (Diplopodes Pénicillates).</article-title> <source>Revue Suisse de Zoologie</source> <volume>86</volume>(<issue>3</issue>): <fpage>605</fpage>–<lpage>609</lpage>. <ext-link xlink:type="simple" ext-link-type="doi" xlink:href="10.5962/bhl.part.82323">https://doi.org/10.5962/bhl.part.82323</ext-link></mixed-citation></ref></ref-list></tp:taxon-treatment>
