# Supplementary material for: Two new Lophoturus species (Diplopoda, Polyxenida, Lophoproctidae) from Queensland, Australia
Source: Zookeys. 2018 Mar 7;(741):133–54. doi: 10.3897/zookeys.741.21814 (PMC5904426; doi:10.3897/zookeys.741.21814)
Supplement: XML Treatment for Lophoturus boondallus [file zookeys.741.21814-treatment3.xml]

<!DOCTYPE tp:taxon-treatment
  PUBLIC "-//TaxonX//DTD Taxonomic Treatment Publishing DTD v0 20100105//EN" "tax-treatment-NSO.dtd">
<tp:taxon-treatment xmlns:tp="http://www.plazi.org/taxpub"><tp:treatment-meta><kwd-group><label>Taxon classification</label><kwd><named-content xmlns:xlink="http://www.w3.org/1999/xlink" content-type="kingdom">Animalia</named-content></kwd><kwd><named-content xmlns:xlink="http://www.w3.org/1999/xlink" content-type="order">Polyxenida</named-content></kwd><kwd><named-content xmlns:xlink="http://www.w3.org/1999/xlink" content-type="family">Lophoproctidae</named-content></kwd></kwd-group><mixed-citation publication-type="journal"><person-group><name><surname>Huynh</surname><given-names>Cuong</given-names></name><name><surname>Veenstra</surname><given-names>Anneke A.</given-names></name></person-group><article-title>Two new <italic><tp:taxon-name><tp:taxon-name-part taxon-name-part-type="genus" reg="Lophoturus">Lophoturus</tp:taxon-name-part></tp:taxon-name></italic> species (<tp:taxon-name><tp:taxon-name-part taxon-name-part-type="class">Diplopoda</tp:taxon-name-part></tp:taxon-name>, <tp:taxon-name><tp:taxon-name-part taxon-name-part-type="order">Polyxenida</tp:taxon-name-part></tp:taxon-name>, <tp:taxon-name><tp:taxon-name-part taxon-name-part-type="family">Lophoproctidae</tp:taxon-name-part></tp:taxon-name>) from Queensland, Australia</article-title><source>Zookeys</source><day>7</day><month>3</month><year>2018</year><volume>2018</volume><issue>741</issue><fpage>133</fpage><lpage>154</lpage><pub-id pub-id-type="doi">10.3897/zookeys.741.21814</pub-id></mixed-citation></tp:treatment-meta><tp:nomenclature><tp:taxon-name>
                <tp:taxon-name-part taxon-name-part-type="genus" reg="Lophoturus">Lophoturus</tp:taxon-name-part>
                <tp:taxon-name-part taxon-name-part-type="species" reg="boondallus">boondallus</tp:taxon-name-part>
                <object-id xmlns:xlink="http://www.w3.org/1999/xlink" content-type="zoobank" xlink:type="simple">http://zoobank.org/9FF56672-4164-42F2-84E2-37721098D16E</object-id>
              </tp:taxon-name><tp:taxon-status xmlns:xlink="http://www.w3.org/1999/xlink" xlink:type="simple">sp. n.</tp:taxon-status></tp:nomenclature><tp:treatment-sec sec-type="Holotype" id="SECID0E5XAE"><title>Holotype.</title><p>Adult male, stadium VIII – 13 leg pairs stage, collected from Boondall Wetlands Park, Boondall, Brisbane, Queensland; <named-content xmlns:xlink="http://www.w3.org/1999/xlink" content-type="dwc:verbatimCoordinates" xlink:type="simple"><named-content content-type="geo-json" specific-use="{&#34;type&#34;:&#34;Point&#34;,&#34;coordinates&#34;:[153.076928,-27.340514]}" id="NCID0EHYAE" xlink:type="simple">27°20'25.85"S, 153°4'36.94"E</named-content></named-content>, elevation 9 m. The species was collected from leaf litter near the main entrance of the park on 10 November 2015 by author (CH).</p></tp:treatment-sec><tp:treatment-sec sec-type="Paratypes" id="SECID0EMYAE"><title>Paratypes.</title><p>One male and 9 females were collected in the same location and date as holotype. (1 male and 2 females were used for <abbrev xmlns:xlink="http://www.w3.org/1999/xlink" xlink:title="Scanning Electron Microscopy" id="ABBRID0ESYAE" xlink:type="simple">SEM</abbrev> imaging in this study).</p></tp:treatment-sec><tp:treatment-sec sec-type="etymology" id="SECID0EWYAE"><title>Etymology.</title><p>The species is named <italic><tp:taxon-name><tp:taxon-name-part taxon-name-part-type="genus" reg="Lophoturus">Lophoturus</tp:taxon-name-part> <tp:taxon-name-part taxon-name-part-type="species" reg="boondallus">boondallus</tp:taxon-name-part></tp:taxon-name></italic> sp. n. as they were first found in Boondall Wetlands Park, Boondall, Queensland, Australia.</p></tp:treatment-sec><tp:treatment-sec sec-type="diagnosis" id="SECID0EHZAE"><title>Diagnosis.</title><p>
                <italic><tp:taxon-name><tp:taxon-name-part taxon-name-part-type="genus" reg="Lophoturus">L.</tp:taxon-name-part> <tp:taxon-name-part taxon-name-part-type="species" reg="boondallus">boondallus</tp:taxon-name-part></tp:taxon-name></italic> has the following morphological characteristics: 3 sensilla on the 6<sup>th</sup> antennal article and labrum with two linguiform processes. These features are typical characteristics of <italic><tp:taxon-name><tp:taxon-name-part taxon-name-part-type="genus" reg="Lophoturus">Lophoturus</tp:taxon-name-part></tp:taxon-name></italic>. Live specimens from this species are light or<!--PageBreak-->ange in colour with a round arc-shaped body form in cross section. Adults body length range from 1.6–2.2 mm.</p></tp:treatment-sec><tp:treatment-sec sec-type="description" id="SECID0ED1AE"><title>Description.</title><p>
                <italic>Measurements</italic>: Holotype male body length 1.9 mm, females (paratypes) (<italic>n</italic> = 8) range from 1.9–2.2 mm. Caudal bundle of the male is slightly narrower in width with 0.6 mm in length than that of the female (0.5 mm) (Fig. <xref ref-type="fig" rid="F6">6A–B</xref>)</p><p>
                <bold><italic>Colouration</italic>.</bold> Head light orange and dark reddish-brown laterally; body light orange, contrasting with their white pleural trichomes and lighter coloured caudal bundle (Figure <xref ref-type="fig" rid="F2">2B</xref>).</p><fig id="F2" position="float" orientation="portrait"><label>Figure 2.</label><caption><p>Three <italic><tp:taxon-name><tp:taxon-name-part taxon-name-part-type="genus" reg="Lophoturus">Lophoturus</tp:taxon-name-part></tp:taxon-name></italic> species were found in state of Queensland, Australia. <bold>A</bold> <italic><tp:taxon-name><tp:taxon-name-part taxon-name-part-type="genus" reg="Lophoturus">L.</tp:taxon-name-part> <tp:taxon-name-part taxon-name-part-type="species" reg="queenslandicus">queenslandicus</tp:taxon-name-part></tp:taxon-name></italic> Verhoeff, 1924 <bold>B</bold> <italic><tp:taxon-name><tp:taxon-name-part taxon-name-part-type="genus" reg="Lophoturus">L.</tp:taxon-name-part> <tp:taxon-name-part taxon-name-part-type="species" reg="boondallus">boondallus</tp:taxon-name-part></tp:taxon-name></italic> sp. n. and <bold>C</bold> <italic><tp:taxon-name><tp:taxon-name-part taxon-name-part-type="genus" reg="Lophoturus">L.</tp:taxon-name-part> <tp:taxon-name-part taxon-name-part-type="species" reg="molloyensis">molloyensis</tp:taxon-name-part></tp:taxon-name></italic> sp. n. These <italic><tp:taxon-name><tp:taxon-name-part taxon-name-part-type="genus" reg="Lophoturus">Lophoturus</tp:taxon-name-part></tp:taxon-name></italic> species showed differences in body lengths and colour.</p></caption><graphic xmlns:xlink="http://www.w3.org/1999/xlink" xlink:href="zookeys-741-133-g002.jpg" position="float" orientation="portrait" xlink:type="simple" id="oo_189566.jpg"/></fig><p>
                <bold><italic>Head</italic>.</bold> Ommatidia absent. Vertex with two posterior trichome groups, a large gap presents between them. Each group consists of 2 rows, the anterior, oblique row has similar sized trichome sockets. Posterior row has fewer trichome sockets with a narrow space between the anterior and posterior rows. Holotype male has 12 + 12 trichome sockets in anterior rows and 4 + 4 trichome sockets in posterior rows (Fig. <xref ref-type="fig" rid="F3">3A</xref>); paratypes indicate that variation is common in this species, ranging from 12–15 (anterior rows) and 3–7 (posterior rows) (Fig. <xref ref-type="fig" rid="F6">6C</xref>). Trichobothria: trichobothrium <bold><italic>a</italic></bold>, located in posterior position with a medium socket; trichobothrium <bold><italic>b</italic></bold>, lateral position with largest socket; and trichobothrium <bold><italic>c</italic></bold>, anterior position with smallest socket. Trichobothria <bold><italic>a</italic></bold> and <bold><italic>b</italic></bold> have typically thin sensory hairs with narrow cylindrical funicles compared to trichobothrium <bold><italic>c</italic></bold>, with a claviform funicle. Trichobothrium sockets (<bold><italic>a</italic></bold>, <bold><italic>b</italic></bold> and <bold><italic>c</italic></bold>) arranged unevenly between <bold><italic>ab</italic></bold> and <bold><italic>bc</italic></bold>, as trichobothria <bold><italic>a</italic></bold> and <bold><italic>c</italic></bold> located more inward (Figs <xref ref-type="fig" rid="F3">3E</xref>, <xref ref-type="fig" rid="F6">6D</xref>).</p><fig id="F3" position="float" orientation="portrait"><label>Figure 3.</label><caption><p>The depiction of holotype of <italic><tp:taxon-name><tp:taxon-name-part taxon-name-part-type="genus" reg="Lophoturus">Lophoturus</tp:taxon-name-part> <tp:taxon-name-part taxon-name-part-type="species" reg="boondallus">boondallus</tp:taxon-name-part></tp:taxon-name></italic> sp. n. <bold>A</bold> A head capsule showed the posterior vertex trichome sockets (<bold><abbrev xmlns:xlink="http://www.w3.org/1999/xlink" xlink:title="posterior vertex" id="ABBRID0ES6AE" xlink:type="simple">pv</abbrev></bold>) and trichobothria <bold>B, C, D</bold> Collum (<bold><abbrev xmlns:xlink="http://www.w3.org/1999/xlink" xlink:title="collum" id="ABBRID0EZ6AE" xlink:type="simple">col</abbrev></bold>) with the lateral protuberances (<bold><abbrev xmlns:xlink="http://www.w3.org/1999/xlink" xlink:title="lateral protuberances" id="ABBRID0E56AE" xlink:type="simple">Lp</abbrev></bold>), tergite 2 (<bold><abbrev xmlns:xlink="http://www.w3.org/1999/xlink" xlink:title="tergite 2" id="ABBRID0EEAAG" xlink:type="simple">t2</abbrev></bold>) and tergite 10 (<bold><abbrev xmlns:xlink="http://www.w3.org/1999/xlink" xlink:title="tergite 10" id="ABBRID0EJAAG" xlink:type="simple">t10</abbrev></bold>), with trichome socket patterns <bold>E</bold> Trichobothria: Trichobothrium <bold><italic>a</italic></bold> (located posteriorly with medium socket), trichobothrium <bold><italic>b</italic></bold> (located laterally with largest socket) are typical thin sensory hairs and trichobothrium <bold><italic>c</italic></bold> with a claviform funicle (located anteriorly with smallest socket) <bold>F</bold> Gnathochilaria of male and <bold>G</bold> Gnathochilaria from female (paratype) <bold>H</bold> Labrum displayed two linguiform processes (<bold>lp</bold>) and setose surface.</p></caption><graphic xmlns:xlink="http://www.w3.org/1999/xlink" xlink:href="zookeys-741-133-g003.jpg" position="float" orientation="portrait" xlink:type="simple" id="oo_189567.jpg"/></fig><p>
                <bold><italic>Antennae</italic>.</bold> 8 articles (4 tiny, reduced sensory cones), 7<sup>th</sup> and 8<sup>th</sup> antennal articles are equal in length (Fig. <xref ref-type="fig" rid="F4">4A</xref>), which is characteristic of <tp:taxon-name><tp:taxon-name-part taxon-name-part-type="family">Lophoproctidae</tp:taxon-name-part></tp:taxon-name>. The 6<sup>th</sup> antennal article has 3 thick bacilliform sensilla (T) of differing lengths: medium sensillum posteriorly (<abbrev xmlns:xlink="http://www.w3.org/1999/xlink" xlink:title="posterior thick sensillum" id="ABBRID0E2BAG" xlink:type="simple">Tp</abbrev>); the longest and thicker intermediate sensillum (<abbrev xmlns:xlink="http://www.w3.org/1999/xlink" xlink:title="intermediated thick sensillum" id="ABBRID0E6BAG" xlink:type="simple">Ti</abbrev>); a short sensillum anteriorly (<abbrev xmlns:xlink="http://www.w3.org/1999/xlink" xlink:title="thick sensillum located anteriorly" id="ABBRID0EDCAG" xlink:type="simple">Ta</abbrev>) with its socket located distally; and a conical sensillum posteriorly (c) (Figs <xref ref-type="fig" rid="F4">4C</xref>, <xref ref-type="fig" rid="F6">6F</xref>). The 7<sup>th</sup> antennal article has 2 thick bacilliform sensilla (T), the anterior <abbrev xmlns:xlink="http://www.w3.org/1999/xlink" xlink:title="thick sensillum located anteriorly" id="ABBRID0ERCAG" xlink:type="simple">Ta</abbrev> shorter than <abbrev xmlns:xlink="http://www.w3.org/1999/xlink" xlink:title="posterior thick sensillum" id="ABBRID0EVCAG" xlink:type="simple">Tp</abbrev> located posteriorly, with one setiform sensillum (s) between them plus a conical sensillum (c) located in the posterior position (Figs <xref ref-type="fig" rid="F4">4B</xref>, <xref ref-type="fig" rid="F6">6E</xref>). This pattern of sensilla on the 7<sup>th</sup> article is common to all <italic><tp:taxon-name><tp:taxon-name-part taxon-name-part-type="genus" reg="Lophoturus">Lophoturus</tp:taxon-name-part></tp:taxon-name></italic> species.</p><fig id="F4" position="float" orientation="portrait"><label>Figure 4.</label><caption><p>Antennal articles of the holotype <italic><tp:taxon-name><tp:taxon-name-part taxon-name-part-type="genus" reg="Lophoturus">Lophoturus</tp:taxon-name-part> <tp:taxon-name-part taxon-name-part-type="species" reg="boondallus">boondallus</tp:taxon-name-part></tp:taxon-name></italic> sp. n. <bold>A</bold> Antenna with eight articles and the arrangement of sensilla on the 6<sup>th</sup> and 7<sup>th</sup> articles; articles 7<sup>th</sup> and 8<sup>th</sup> were equal in length; the arrangement of sensilla on the 6<sup>th</sup> and 7<sup>th</sup> antennal articles <bold>B</bold> Sensilla on the 7th antennal article; a conical sensillum (<bold>c</bold>), a long thick sensillum located posteriorly (<bold><abbrev xmlns:xlink="http://www.w3.org/1999/xlink" xlink:title="posterior thick sensillum" id="ABBRID0EQEAG" xlink:type="simple">Tp</abbrev></bold>) and a short thick sensillum located anteriorly (<bold><abbrev xmlns:xlink="http://www.w3.org/1999/xlink" xlink:title="thick sensillum located anteriorly" id="ABBRID0EVEAG" xlink:type="simple">Ta</abbrev></bold>) with a setiform sensillum (<bold>s</bold>) located between these sensilla <bold>C</bold> Sensilla on the 6<sup>th</sup> antennal article; a conical sensillum (<bold>c</bold>), a medium length thick sensillum (<bold><abbrev xmlns:xlink="http://www.w3.org/1999/xlink" xlink:title="posterior thick sensillum" id="ABBRID0ECFAG" xlink:type="simple">Tp</abbrev></bold>), a long thick sensillum (<bold><abbrev xmlns:xlink="http://www.w3.org/1999/xlink" xlink:title="intermediated thick sensillum" id="ABBRID0EHFAG" xlink:type="simple">Ti</abbrev></bold>) and the short thick sensillum (<bold><abbrev xmlns:xlink="http://www.w3.org/1999/xlink" xlink:title="thick sensillum located anteriorly" id="ABBRID0EMFAG" xlink:type="simple">Ta</abbrev></bold>).</p></caption><graphic xmlns:xlink="http://www.w3.org/1999/xlink" xlink:href="zookeys-741-133-g004.jpg" position="float" orientation="portrait" xlink:type="simple" id="oo_189568.jpg"/></fig><p>
                <bold><italic>Clypeo-labrum</italic></bold>: Holotype has 10 setae, all half the width of the labrum. Setae on paratypes ranged from 10–12. Labrum surface setose, with tiny, backward facing hairs. Anterior margin of labrum with two whole lamellae, and a linguiform process present on each side of median cleft of labrum (Figs <xref ref-type="fig" rid="F3">3H</xref>, <xref ref-type="fig" rid="F7">7A</xref>).</p><p>
                <bold><italic>Gnathochilaria</italic>.</bold> Medial palps only, 58 sensilla on the palp of holotype (male) and 18–22 sensilla on paratypes (females) (Fig. <xref ref-type="fig" rid="F3">3F–G</xref>).</p><p>
                <bold><italic>Trunk</italic>.</bold> Comprised of 10 segments, 9 pleural projections, excluding the telson and caudal bundle; 13 pairs of legs. Collum – tergite 1 (smallest tergite) with trichome sockets arranged in 2 oval shapes laterally, connected by posterior curved rows of trichome sockets with a large gap in the middle. The collum is the only tergite with lateral protuberances bearing a small number of trichome sockets. In holotype, the collum has 52 (Left: L), 52 (Right: R) trichome sockets and the lateral protuberances with 7 trichome sockets on each side (Fig. <xref ref-type="fig" rid="F3">3B</xref>). Numbers varied in paratype females within a range of 46–58 trichome sockets in the collum and the number of lateral protuberances trichome sockets range 6–8. Tergites 2 to 10, have a pair of pleural projections located antero-laterally. The arrangement of tergal trichome sockets from tergites 2 to 10 typically have 2 latero-posterior oval groups with a few sockets extended on both ends with these groups separated by a <!--PageBreak-->large medial gap. Trichome sockets of tergite 2 in the holotype has 54 (L) and 54 (R) (Figs <xref ref-type="fig" rid="F3">3C</xref>, <xref ref-type="fig" rid="F6">6C</xref>), tergite 10 has 38 on both sides (Fig. <xref ref-type="fig" rid="F3">3D</xref>). In contrast, the trichome sockets of tergite 2 in paratypes ranged 54–66 and tergite 10 ranged 34–46 trichome sockets.</p><!--PageBreak--><p>
                <bold><italic>Legs</italic>.</bold> Leg segments are named following <xref ref-type="bibr" rid="B15">Manton (1956)</xref>. Legs 1 and 2 without trochanter, leg 1 also lacks tarsus 1. Chaetotaxy as follows: coxa 1: 2 pubescent oval setae, coxa 2: 3 pubescent oval setae, coxae 3–13: 0–4 pubescent oval setae; pre-femur, femur and post-femur with 1 pubescent oval seta (Fig. <xref ref-type="fig" rid="F5">5A–B</xref>), tarsus 2 with a spine (Fig. <xref ref-type="fig" rid="F5">5C</xref>). Posterior edge of last sternite has 0–4 pubescent oval setae similar to those present on the coxa and the number of these pubescent oval setae varies: 2 on the holotype and 0–4 on the paratypes. Sex organs in male: A pair of penes on the 2<sup>nd</sup> coxa and coxal glands absent.</p><fig id="F5" position="float" orientation="portrait"><label>Figure 5.</label><caption><p>Holotype of <italic><tp:taxon-name><tp:taxon-name-part taxon-name-part-type="genus" reg="Lophoturus">Lophoturus</tp:taxon-name-part> <tp:taxon-name-part taxon-name-part-type="species" reg="boondallus">boondallus</tp:taxon-name-part></tp:taxon-name></italic> sp. n. <bold>A</bold> The second left leg showing a penis (<bold>p</bold>), seven leg segments (<bold><abbrev xmlns:xlink="http://www.w3.org/1999/xlink" xlink:title="coxa" id="ABBRID0EWIAG" xlink:type="simple">co</abbrev></bold> coxa, <bold><abbrev xmlns:xlink="http://www.w3.org/1999/xlink" xlink:title="pre-femur" id="ABBRID0E2IAG" xlink:type="simple">pf</abbrev></bold> pre-femur, <bold>f</bold> femur, <bold><abbrev xmlns:xlink="http://www.w3.org/1999/xlink" xlink:title="post-femur" id="ABBRID0ECJAG" xlink:type="simple">pof</abbrev></bold>: post-femur, <bold><abbrev xmlns:xlink="http://www.w3.org/1999/xlink" xlink:title="tibia" id="ABBRID0EHJAG" xlink:type="simple">ti</abbrev></bold> tibia, <bold><abbrev xmlns:xlink="http://www.w3.org/1999/xlink" xlink:title="tarsus 1" id="ABBRID0EMJAG" xlink:type="simple">T1</abbrev></bold> tarsus 1, <bold><abbrev xmlns:xlink="http://www.w3.org/1999/xlink" xlink:title="tarsus 2" id="ABBRID0ERJAG" xlink:type="simple">T2</abbrev></bold> tarsus 2 and a spine), a claw and its chaetotaxy (setae on the leg segments) <bold>B</bold> a pubescent oval seta <bold>C</bold> a spine on tarsus 2 <bold>D</bold> A simple claw structure with two latero-dorsal denticles (<bold><abbrev xmlns:xlink="http://www.w3.org/1999/xlink" xlink:title="latero-dorsal denticles" id="ABBRID0E3JAG" xlink:type="simple">ldd</abbrev></bold>), claw (<bold>c</bold>), a basal denticle (<bold><abbrev xmlns:xlink="http://www.w3.org/1999/xlink" xlink:title="basal denticle" id="ABBRID0EDKAG" xlink:type="simple">bd</abbrev></bold>) and small denticle (<bold><abbrev xmlns:xlink="http://www.w3.org/1999/xlink" xlink:title="small denticle" id="ABBRID0EIKAG" xlink:type="simple">smd</abbrev></bold>) <bold>E</bold> The ornamental trichome sockets, located dorsally on the caudal bundle structure, with six trichomes <bold><italic>a</italic></bold>, one trichome <bold><italic>b</italic></bold> and two trichomes <bold><italic>c</italic></bold> (<bold><italic>c</italic></bold>1 and <bold><italic>c</italic></bold>3).</p></caption><graphic xmlns:xlink="http://www.w3.org/1999/xlink" xlink:href="zookeys-741-133-g005.jpg" position="float" orientation="portrait" xlink:type="simple" id="oo_189569.jpg"/></fig><p>
                <bold><italic>Telotarsus</italic>–<italic>Claw</italic>.</bold> slender with two latero-dorsal denticles (<abbrev xmlns:xlink="http://www.w3.org/1999/xlink" xlink:title="latero-dorsal denticles" id="ABBRID0EKLAG" xlink:type="simple">ldd</abbrev>) equal in length, a basal denticle (<abbrev xmlns:xlink="http://www.w3.org/1999/xlink" xlink:title="basal denticle" id="ABBRID0EOLAG" xlink:type="simple">bd</abbrev>) and a small denticle (<abbrev xmlns:xlink="http://www.w3.org/1999/xlink" xlink:title="small denticle" id="ABBRID0ESLAG" xlink:type="simple">smd</abbrev>) present near the tip of the claw (Figs <xref ref-type="fig" rid="F5">5D</xref>, <xref ref-type="fig" rid="F7">7B</xref>).</p><p>
                <bold><italic>Telson</italic>.</bold> Dorsal ornamental trichome sockets symmetrically arranged on each side, with 6 sockets of trichome <bold><italic>a</italic></bold> in the holotype; paratype females have 6–8 sockets of trichome <bold><italic>a</italic></bold>, a single trichome <bold><italic>b</italic></bold> and two large protruding base sockets of trichome <bold><italic>c</italic></bold>: <bold><italic>c</italic></bold>1 and <bold><italic>c</italic></bold>3 (The absence of <bold><italic>c</italic></bold>2 is characteristic of lophoproctid species) (Fig. <xref ref-type="fig" rid="F5">5E</xref>).</p><!--PageBreak--><p>
                <bold><italic>Caudal bundles</italic>.</bold> In the holotype male, the caudal bundle is formed by a single group of trichome sockets of uniform sizes; this structure is split ventrally with trichome socket-free tissue present and extending with a small gap dorsally toward the centre. 3 rows of the largest size barbate trichome sockets present, forming slightly uneven lateral rows that extend toward the centre of the caudal structure (Fig. <xref ref-type="fig" rid="F7">7C</xref>). In paratype females, the caudal bundle structure differed from the male, with two distinguishing structures apparent: the main dorsal structure, was similar to the male, and 2 latero-sternal structures with finer nest trichome sockets. These finer sockets located on the interior and were surrounded by 2 rows of caudal trichome sockets on exterior surface. A trichome socket-free area is present ventrally, extending with a small gap and connecting with central bare tissue with few barbate trichome sockets present. Caudal and nest trichome sockets are clearly separated. These structures gradually form a single caudal bundle structure (Fig. <xref ref-type="fig" rid="F7">7D</xref>). The structure of <italic><tp:taxon-name><tp:taxon-name-part taxon-name-part-type="genus" reg="Lophoturus">L.</tp:taxon-name-part> <tp:taxon-name-part taxon-name-part-type="species" reg="boondallus">boondallus</tp:taxon-name-part></tp:taxon-name></italic> caudal bundles and their caudal trichomes is similar to those of <italic><tp:taxon-name><tp:taxon-name-part taxon-name-part-type="genus" reg="Monographis">Monographis</tp:taxon-name-part></tp:taxon-name></italic> (<tp:taxon-name><tp:taxon-name-part taxon-name-part-type="family">Polyxenidae</tp:taxon-name-part></tp:taxon-name>) (<xref ref-type="bibr" rid="B8">Huynh and Veenstra 2013</xref>, <xref ref-type="bibr" rid="B9">2015</xref>) and classified as Type II by <xref ref-type="bibr" rid="B5">Condé and Nguyen Duy-Jacquemin (2008)</xref>.</p><fig id="F6" position="float" orientation="portrait"><label>Figure 6.</label><caption><p>
                    <abbrev xmlns:xlink="http://www.w3.org/1999/xlink" xlink:title="Scanning Electron Microscopy" id="ABBRID0EZOAG" xlink:type="simple">SEM</abbrev> (Scanning Electron Microscopy) images of <italic><tp:taxon-name><tp:taxon-name-part taxon-name-part-type="genus" reg="Lophoturus">Lophoturus</tp:taxon-name-part> <tp:taxon-name-part taxon-name-part-type="species" reg="boondallus">boondallus</tp:taxon-name-part></tp:taxon-name></italic> sp. n. <bold>A</bold> A dorsal view of whole body showing the body trichome arrangements and the caudal bundle <bold>B</bold> A ventral view of whole body showed 13 pairs of legs <bold>C</bold> A head capsule displaying two posterior vertex trichome groups (<bold><abbrev xmlns:xlink="http://www.w3.org/1999/xlink" xlink:title="posterior vertex" id="ABBRID0EPPAG" xlink:type="simple">pv</abbrev></bold>), a collum (<bold><abbrev xmlns:xlink="http://www.w3.org/1999/xlink" xlink:title="collum" id="ABBRID0EUPAG" xlink:type="simple">col</abbrev></bold>) and tergite 2 (<bold><abbrev xmlns:xlink="http://www.w3.org/1999/xlink" xlink:title="tergite 2" id="ABBRID0EZPAG" xlink:type="simple">t2</abbrev></bold>) <bold>D</bold> Trichobothria <bold><italic>a</italic></bold> (<bold><italic>a</italic></bold>), <bold><italic>b</italic></bold> (<bold><italic>b</italic></bold>) and <bold><italic>c</italic></bold> (<bold><italic>c</italic></bold>) showing different sizes in trichobothrium sockets <bold>E</bold> and <bold>F</bold> Antennal articles 6 and 7 with sensilla (<bold><abbrev xmlns:xlink="http://www.w3.org/1999/xlink" xlink:title="thick sensillum located anteriorly" id="ABBRID0EWQAG" xlink:type="simple">Ta</abbrev></bold>: thick sensillum located anteriorly, <bold><abbrev xmlns:xlink="http://www.w3.org/1999/xlink" xlink:title="intermediated thick sensillum" id="ABBRID0E2QAG" xlink:type="simple">Ti</abbrev></bold>: intermediated thick sensillum, <bold><abbrev xmlns:xlink="http://www.w3.org/1999/xlink" xlink:title="posterior thick sensillum" id="ABBRID0EARAG" xlink:type="simple">Tp</abbrev></bold>: posterior thick sensillum, setiform sensillum (<bold>s</bold>) and a conical sensillum (<bold>c</bold>)).</p></caption><graphic xmlns:xlink="http://www.w3.org/1999/xlink" xlink:href="zookeys-741-133-g006.jpg" position="float" orientation="portrait" xlink:type="simple" id="oo_189570.jpg"/></fig><fig id="F7" position="float" orientation="portrait"><label>Figure 7.</label><caption><p>
                    <abbrev xmlns:xlink="http://www.w3.org/1999/xlink" xlink:title="Scanning Electron Microscopy" id="ABBRID0EVRAG" xlink:type="simple">SEM</abbrev> images of <italic><tp:taxon-name><tp:taxon-name-part taxon-name-part-type="genus" reg="Lophoturus">Lophoturus</tp:taxon-name-part> <tp:taxon-name-part taxon-name-part-type="species" reg="boondallus">boondallus</tp:taxon-name-part></tp:taxon-name></italic> sp. n. <bold>A</bold> Mouth part showed setose labrum (<bold>l</bold>) with typical two linguiform processes (<bold>lp</bold>) and sensilla from the gnathochilarium (<bold>g</bold>) <bold>B</bold> Simple claw with lateral dorsal denticles (<bold><abbrev xmlns:xlink="http://www.w3.org/1999/xlink" xlink:title="latero-dorsal denticles" id="ABBRID0EPSAG" xlink:type="simple">ldd</abbrev></bold>), claw (c), small denticle (<bold><abbrev xmlns:xlink="http://www.w3.org/1999/xlink" xlink:title="small denticle" id="ABBRID0EUSAG" xlink:type="simple">smd</abbrev></bold>) and basal denticle (<bold><abbrev xmlns:xlink="http://www.w3.org/1999/xlink" xlink:title="basal denticle" id="ABBRID0EZSAG" xlink:type="simple">bd</abbrev></bold>) <bold>C</bold> Male caudal bundle showed an ornamental trichome sockets (<bold><italic>a</italic></bold>, <bold><italic>b</italic></bold> and <bold><italic>c</italic></bold>) and the uniform caudal bundle trichome sockets (<bold><abbrev xmlns:xlink="http://www.w3.org/1999/xlink" xlink:title="caudal bundle trichome sockets" id="ABBRID0EJTAG" xlink:type="simple">cbts</abbrev></bold>); <bold>D</bold> Female caudal bundle structure displaying ornamental trichome sockets and two main parts: caudal bundle trichome sockets dorsally (<bold><abbrev xmlns:xlink="http://www.w3.org/1999/xlink" xlink:title="caudal bundle trichome sockets" id="ABBRID0EQTAG" xlink:type="simple">cbts</abbrev></bold>) and two nest trichome sockets (<bold><abbrev xmlns:xlink="http://www.w3.org/1999/xlink" xlink:title="nest trichome sockets" id="ABBRID0EVTAG" xlink:type="simple">nts</abbrev></bold>) ventrally.</p></caption><graphic xmlns:xlink="http://www.w3.org/1999/xlink" xlink:href="zookeys-741-133-g007.jpg" position="float" orientation="portrait" xlink:type="simple" id="oo_189571.jpg"/></fig></tp:treatment-sec><tp:treatment-sec sec-type="remarks" id="SECID0E5TAG"><title>Remarks.</title><p>
                <italic><tp:taxon-name><tp:taxon-name-part taxon-name-part-type="genus" reg="Lophoturus">L.</tp:taxon-name-part> <tp:taxon-name-part taxon-name-part-type="species" reg="boondallus">boondallus</tp:taxon-name-part></tp:taxon-name></italic> differs from <italic><tp:taxon-name><tp:taxon-name-part taxon-name-part-type="genus" reg="Lophoturus">L.</tp:taxon-name-part> <tp:taxon-name-part taxon-name-part-type="species" reg="queenslandicus">queenslandicus</tp:taxon-name-part></tp:taxon-name></italic> in being shorter in length, in having light orange colouration, a round arc-shaped body form when viewed in cross section. Furthermore, it also differs genetically from the other <italic><tp:taxon-name><tp:taxon-name-part taxon-name-part-type="genus" reg="Lophoturus">Lophoturus</tp:taxon-name-part></tp:taxon-name></italic> species. In contrast, <italic><tp:taxon-name><tp:taxon-name-part taxon-name-part-type="genus" reg="Lophoturus">L.</tp:taxon-name-part> <tp:taxon-name-part taxon-name-part-type="species" reg="queenslandicus">queenslandicus</tp:taxon-name-part></tp:taxon-name></italic> is rusty brown with a yellowish light green median band dorsally and two darker brown strips laterally; body 2.4–2.8 mm long, with a flattened arc shape (Fig. <xref ref-type="fig" rid="F2">2</xref>).</p></tp:treatment-sec><ref-list><ref id="B15"><mixed-citation xmlns:xlink="http://www.w3.org/1999/xlink" xlink:type="simple">
          <person-group><name name-style="western"><surname>Manton</surname><given-names>SM</given-names></name></person-group> (<year>1956</year>) <article-title>The Evolution of Arthropodan Locomotory Mechanisms Part 5: The Structure, Habits and Evolution of the <tp:taxon-name><tp:taxon-name-part taxon-name-part-type="subclass">Pselaphognatha</tp:taxon-name-part></tp:taxon-name> (<tp:taxon-name><tp:taxon-name-part taxon-name-part-type="class">Diplopoda</tp:taxon-name-part></tp:taxon-name>).</article-title> <source>Journal of the Linnean Society London</source> <volume>43</volume>: <fpage>153</fpage>–<lpage>187</lpage>. <ext-link xlink:type="simple" ext-link-type="doi" xlink:href="10.1111/j.1096-3642.1957.tb02516.x">https://doi.org/10.1111/j.1096-3642.1957.tb02516.x</ext-link></mixed-citation></ref><ref id="B8"><mixed-citation xmlns:xlink="http://www.w3.org/1999/xlink" xlink:type="simple">
          <person-group><name name-style="western"><surname>Huynh</surname><given-names>C</given-names></name><name name-style="western"><surname>Veenstra</surname><given-names>AA</given-names></name></person-group> (<year>2013</year>) Taxonomy and biology of a new species of Pincushion Millipede of the genus <tp:taxon-name><tp:taxon-name-part taxon-name-part-type="genus">Monographis</tp:taxon-name-part></tp:taxon-name> (<tp:taxon-name><tp:taxon-name-part taxon-name-part-type="class">Diplopoda</tp:taxon-name-part></tp:taxon-name>: <tp:taxon-name><tp:taxon-name-part taxon-name-part-type="order">Polyxenida</tp:taxon-name-part></tp:taxon-name>) from Australia. 367 Zootaxa 3721(6): 573–588. <ext-link xlink:type="simple" ext-link-type="doi" xlink:href="10.11646/zootaxa.3721.6.4">https://doi.org/10.11646/zootaxa.3721.6.4</ext-link></mixed-citation></ref><ref id="B9"><mixed-citation xmlns:xlink="http://www.w3.org/1999/xlink" xlink:type="simple">
          <person-group><name name-style="western"><surname>Huynh</surname><given-names>C</given-names></name><name name-style="western"><surname>Veenstra</surname><given-names>AA</given-names></name></person-group> (<year>2015</year>) <article-title>Description of a new species of Penicillate Millipede from the genus <tp:taxon-name><tp:taxon-name-part taxon-name-part-type="genus">Monographis</tp:taxon-name-part></tp:taxon-name> (<tp:taxon-name><tp:taxon-name-part taxon-name-part-type="class">Diplopoda</tp:taxon-name-part></tp:taxon-name>: <tp:taxon-name><tp:taxon-name-part taxon-name-part-type="family">Polyxenidae</tp:taxon-name-part></tp:taxon-name>) found in Vietnam.</article-title> <source>Zootaxa</source> <volume>3964</volume>(<issue>4</issue>): <fpage>460</fpage>–<lpage>474</lpage>. <ext-link xlink:type="simple" ext-link-type="doi" xlink:href="10.11646/zootaxa.3964.4.5">https://doi.org/10.11646/zootaxa.3964.4.5</ext-link></mixed-citation></ref><ref id="B5"><mixed-citation xmlns:xlink="http://www.w3.org/1999/xlink" xlink:type="simple">
          <person-group><name name-style="western"><surname>Condé</surname><given-names>B</given-names></name><name name-style="western"><surname>Nguyen Duy-Jacquemin</surname><given-names>M</given-names></name></person-group> (<year>2008</year>) <article-title>Classification actuelle des Diplopodes Pénicillates (Myriapodes) avec nouvelles définition des taxa.</article-title> <source>Bulletin de la Société Zoologique de France,</source> <volume>133</volume>(<issue>4</issue>): <fpage>291</fpage>–<lpage>302</lpage>.</mixed-citation></ref></ref-list></tp:taxon-treatment>
