# Supplementary material for: Two new Lophoturus species (Diplopoda, Polyxenida, Lophoproctidae) from Queensland, Australia
Source: Zookeys. 2018 Mar 7;(741):133–54. doi: 10.3897/zookeys.741.21814 (PMC5904426; doi:10.3897/zookeys.741.21814)
Supplement: XML Treatment for Lophoturus molloyensis [file zookeys.741.21814-treatment4.xml]

<!DOCTYPE tp:taxon-treatment
  PUBLIC "-//TaxonX//DTD Taxonomic Treatment Publishing DTD v0 20100105//EN" "tax-treatment-NSO.dtd">
<tp:taxon-treatment xmlns:tp="http://www.plazi.org/taxpub"><tp:treatment-meta><kwd-group><label>Taxon classification</label><kwd><named-content xmlns:xlink="http://www.w3.org/1999/xlink" content-type="kingdom">Animalia</named-content></kwd><kwd><named-content xmlns:xlink="http://www.w3.org/1999/xlink" content-type="order">Polyxenida</named-content></kwd><kwd><named-content xmlns:xlink="http://www.w3.org/1999/xlink" content-type="family">Lophoproctidae</named-content></kwd></kwd-group><mixed-citation publication-type="journal"><person-group><name><surname>Huynh</surname><given-names>Cuong</given-names></name><name><surname>Veenstra</surname><given-names>Anneke A.</given-names></name></person-group><article-title>Two new <italic><tp:taxon-name><tp:taxon-name-part taxon-name-part-type="genus" reg="Lophoturus">Lophoturus</tp:taxon-name-part></tp:taxon-name></italic> species (<tp:taxon-name><tp:taxon-name-part taxon-name-part-type="class">Diplopoda</tp:taxon-name-part></tp:taxon-name>, <tp:taxon-name><tp:taxon-name-part taxon-name-part-type="order">Polyxenida</tp:taxon-name-part></tp:taxon-name>, <tp:taxon-name><tp:taxon-name-part taxon-name-part-type="family">Lophoproctidae</tp:taxon-name-part></tp:taxon-name>) from Queensland, Australia</article-title><source>Zookeys</source><day>7</day><month>3</month><year>2018</year><volume>2018</volume><issue>741</issue><fpage>133</fpage><lpage>154</lpage><pub-id pub-id-type="doi">10.3897/zookeys.741.21814</pub-id></mixed-citation></tp:treatment-meta><tp:nomenclature><tp:taxon-name>
                <tp:taxon-name-part taxon-name-part-type="genus" reg="Lophoturus">Lophoturus</tp:taxon-name-part>
                <tp:taxon-name-part taxon-name-part-type="species" reg="molloyensis">molloyensis</tp:taxon-name-part>
                <object-id xmlns:xlink="http://www.w3.org/1999/xlink" content-type="zoobank" xlink:type="simple">http://zoobank.org/79421543-DA49-454F-AA29-904170B24D9B</object-id>
              </tp:taxon-name><tp:taxon-status xmlns:xlink="http://www.w3.org/1999/xlink" xlink:type="simple">sp. n.</tp:taxon-status></tp:nomenclature><tp:treatment-sec sec-type="Holotype" id="SECID0EXWAG"><title>Holotype.</title><p>Adult male, stadium VIII – stage 13 leg pairs, was collected from Mount Molloy, Cairns region, Queensland; <named-content xmlns:xlink="http://www.w3.org/1999/xlink" content-type="dwc:verbatimCoordinates" xlink:type="simple"><named-content content-type="geo-json" specific-use="{&#34;type&#34;:&#34;Point&#34;,&#34;coordinates&#34;:[145.330397,-16.686250]}" id="NCID0EAXAG" xlink:type="simple">16°41'10.50"S, 145°19'49.43"E</named-content></named-content>, elevation 396 m, 8 December 2016.</p></tp:treatment-sec><tp:treatment-sec sec-type="Paratypes" id="SECID0EFXAG"><title>Paratypes.</title><p>1 male, 4 females and one 12 leg pairs (subadult), collected with holotype.</p></tp:treatment-sec><tp:treatment-sec sec-type="etymology" id="SECID0EKXAG"><title>Etymology.</title><p>
                <italic><tp:taxon-name><tp:taxon-name-part taxon-name-part-type="genus" reg="Lophoturus">Lophoturus</tp:taxon-name-part> <tp:taxon-name-part taxon-name-part-type="species" reg="molloyensis">molloyensis</tp:taxon-name-part></tp:taxon-name></italic> sp. n. is named after the collection location, Mount Molloy in the Cairns region of far north Queensland, Australia.</p></tp:treatment-sec><tp:treatment-sec sec-type="diagnosis" id="SECID0E2XAG"><title>Diagnosis.</title><p>
                <italic><tp:taxon-name><tp:taxon-name-part taxon-name-part-type="genus" reg="Lophoturus">L.</tp:taxon-name-part> <tp:taxon-name-part taxon-name-part-type="species" reg="molloyensis">molloyensis</tp:taxon-name-part></tp:taxon-name></italic>, has 3 sensilla on the 6<sup>th</sup> antennal article, and labrum has two linguiform processes. These features are typical of <italic><tp:taxon-name><tp:taxon-name-part taxon-name-part-type="genus" reg="Lophoturus">Lophoturus</tp:taxon-name-part></tp:taxon-name></italic>. In live, this species is white in colour with rounded body shape, covered with shorter trichomes. Body length of adults ranges from 1.4–1.8 mm, which distinguishes it from the longer <italic><tp:taxon-name><tp:taxon-name-part taxon-name-part-type="genus" reg="Lophoturus">Lophoturus</tp:taxon-name-part></tp:taxon-name></italic> species.</p></tp:treatment-sec><tp:treatment-sec sec-type="description" id="SECID0E3YAG"><title>Description.</title><p>
                <italic>Measurements</italic>: Holotype male body length 1.4 mm; females (paratypes) (<italic>n</italic> = 4) range from 1.6–1.8 mm. Caudal bundle of male is slightly narrower in width and 0.2 mm in length than that of the female with 0.3 mm (Fig. <xref ref-type="fig" rid="F11">11A–B</xref>).</p><!--PageBreak--><p>
                <bold><italic>Colouration</italic>.</bold> Head white and dark reddish brown in eye area; body yellowish-white with dull white pleural trichomes and bright white in caudal bundle (Fig. <xref ref-type="fig" rid="F2">2C</xref>).</p><p>
                <bold><italic>Head</italic>.</bold> Ommatidia absent. Vertex with two posterior trichome groups, a large gap presents between them. Each group consists of 2 rows, the anterior, oblique row has similar sized trichomes. Posterior row has fewer trichome sockets with a narrow space between the anterior and posterior rows (Figs <xref ref-type="fig" rid="F8">8A</xref>, <xref ref-type="fig" rid="F11">11C</xref>). Holotype male has 10 + 10 trichome sockets in anterior rows and 4 + 4 trichome sockets in posterior rows; paratypes indicate that variation is common in this species, ranging from 9–11 (anterior rows) and 3–6 (posterior rows). Trichobothria: This species has the same structure and arrangement of trichobothria as seen all <italic><tp:taxon-name><tp:taxon-name-part taxon-name-part-type="genus" reg="Lophoturus">Lophoturus</tp:taxon-name-part></tp:taxon-name></italic> species: Trichobothria <bold><italic>a</italic></bold> and <bold><italic>b</italic></bold> are typically thin sensory hairs with narrow cylindrical funicles compared to trichobothrium <bold><italic>c</italic></bold>, with a claviform funicle. (Figs <xref ref-type="fig" rid="F8">8F</xref>, <xref ref-type="fig" rid="F11">11D</xref>).</p><fig id="F8" position="float" orientation="portrait"><label>Figure 8.</label><caption><p>Holotype of <italic><tp:taxon-name><tp:taxon-name-part taxon-name-part-type="genus" reg="Lophoturus">Lophoturus</tp:taxon-name-part> <tp:taxon-name-part taxon-name-part-type="species" reg="molloyensis">molloyensis</tp:taxon-name-part></tp:taxon-name></italic> sp. n. <bold>A</bold> Head capsule, absence of ommatidia indicated, two posterior vertex trichome sockets (<bold><abbrev xmlns:xlink="http://www.w3.org/1999/xlink" xlink:title="posterior vertex" id="ABBRID0ET2AG" xlink:type="simple">pv</abbrev></bold>) and trichobothria <bold><italic>a, b</italic></bold> and <bold><italic>c</italic></bold> with the sockets only <bold>B</bold> the collum (<bold><abbrev xmlns:xlink="http://www.w3.org/1999/xlink" xlink:title="collum" id="ABBRID0EA3AG" xlink:type="simple">col</abbrev></bold>) and two lateral protuberances (<bold><abbrev xmlns:xlink="http://www.w3.org/1999/xlink" xlink:title="lateral protuberances" id="ABBRID0EF3AG" xlink:type="simple">Lp</abbrev></bold>) <bold>C</bold> Tergite 2 (<bold><abbrev xmlns:xlink="http://www.w3.org/1999/xlink" xlink:title="tergite 2" id="ABBRID0EM3AG" xlink:type="simple">t2</abbrev></bold>) and <bold>D</bold> The last tergite 10 (<bold><abbrev xmlns:xlink="http://www.w3.org/1999/xlink" xlink:title="tergite 10" id="ABBRID0ET3AG" xlink:type="simple">t10</abbrev></bold>), showing the arrangement of trichome sockets <bold>F</bold> Trichobothria: <bold><italic>a</italic></bold> (the medium base socket located posteriorly) and <bold><italic>b</italic></bold> (the largest base socket located laterally) are typical thin sensory hairs, <bold><italic>c</italic></bold> with with a claviform funicle (the smallest base socket located anteriorly) <bold>G</bold> The male, right gnathochilarium showing numerous sensilla (ranged 56 – 58 sensilla in male) <bold>E</bold> Labrum showing a pair of linguiform processes (<bold>lp</bold>) and setose surface.</p></caption><graphic xmlns:xlink="http://www.w3.org/1999/xlink" xlink:href="zookeys-741-133-g008.jpg" position="float" orientation="portrait" xlink:type="simple" id="oo_189572.jpg"/></fig><p>
                <bold><italic>Antennae</italic>.</bold> 8 articles, 7<sup>th</sup> and 8<sup>th</sup> antennal articles are equal in length (Fig. <xref ref-type="fig" rid="F9">9C</xref>). The 6<sup>th</sup> antennal article has 3 thick bacilliform sensilla (T): Medium sensillum posteriorly (<abbrev xmlns:xlink="http://www.w3.org/1999/xlink" xlink:title="posterior thick sensillum" id="ABBRID0E54AG" xlink:type="simple">Tp</abbrev>), the longest, thicker intermediate sensillum (<abbrev xmlns:xlink="http://www.w3.org/1999/xlink" xlink:title="intermediated thick sensillum" id="ABBRID0EC5AG" xlink:type="simple">Ti</abbrev>), a short sensillum anteriorly (<abbrev xmlns:xlink="http://www.w3.org/1999/xlink" xlink:title="thick sensillum located anteriorly" id="ABBRID0EG5AG" xlink:type="simple">Ta</abbrev>) with its socket distal to other, and a conical sensillum posteriorly (c) (Figs <xref ref-type="fig" rid="F9">9B</xref>, <xref ref-type="fig" rid="F11">11E</xref>). The 7<sup>th</sup> antennal article has 2 thick bacilliform sensilla (T), the anterior one (<abbrev xmlns:xlink="http://www.w3.org/1999/xlink" xlink:title="thick sensillum located anteriorly" id="ABBRID0EU5AG" xlink:type="simple">Ta</abbrev>) shorter than (<abbrev xmlns:xlink="http://www.w3.org/1999/xlink" xlink:title="posterior thick sensillum" id="ABBRID0EY5AG" xlink:type="simple">Tp</abbrev>) located posteriorly, with one setiform sensillum (s) between them and a conical sensillum (c) in the posterior position (Figs <xref ref-type="fig" rid="F9">9A</xref>, <xref ref-type="fig" rid="F11">11E</xref>).</p><fig id="F9" position="float" orientation="portrait"><label>Figure 9.</label><caption><p>Holotype of <italic><tp:taxon-name><tp:taxon-name-part taxon-name-part-type="genus" reg="Lophoturus">Lophoturus</tp:taxon-name-part> <tp:taxon-name-part taxon-name-part-type="species" reg="molloyensis">molloyensis</tp:taxon-name-part></tp:taxon-name></italic> sp. n. <bold>A</bold> The arrangement of sensilla on the 7<sup>th</sup> antennal article: A conical sensillum (<bold>c</bold>), a long thick sensillum located posteriorly (<bold><abbrev xmlns:xlink="http://www.w3.org/1999/xlink" xlink:title="posterior thick sensillum" id="ABBRID0E56AG" xlink:type="simple">Tp</abbrev></bold>) and a short thick sensillum located anteriorly (<bold><abbrev xmlns:xlink="http://www.w3.org/1999/xlink" xlink:title="thick sensillum located anteriorly" id="ABBRID0EDABG" xlink:type="simple">Ta</abbrev></bold>) with a setiform sensillum (<bold>s</bold>) located between these sensilla <bold>B</bold> Sensilla on the 6<sup>th</sup> antennal article: a conical sensillum (<bold>c</bold>), a medium length thick sensillum located posteriorly (<bold><abbrev xmlns:xlink="http://www.w3.org/1999/xlink" xlink:title="posterior thick sensillum" id="ABBRID0EQABG" xlink:type="simple">Tp</abbrev></bold>) and a long thick sensillum located intermediately (<bold><abbrev xmlns:xlink="http://www.w3.org/1999/xlink" xlink:title="intermediated thick sensillum" id="ABBRID0EVABG" xlink:type="simple">Ti</abbrev></bold>) followed the short thick sensillum (<bold><abbrev xmlns:xlink="http://www.w3.org/1999/xlink" xlink:title="thick sensillum located anteriorly" id="ABBRID0E1ABG" xlink:type="simple">Ta</abbrev></bold>) <bold>C</bold> The left antenna with eight articles and the arrangement of sensilla on the 6<sup>th</sup> and 7<sup>th</sup> articles.</p></caption><graphic xmlns:xlink="http://www.w3.org/1999/xlink" xlink:href="zookeys-741-133-g009.jpg" position="float" orientation="portrait" xlink:type="simple" id="oo_189573.jpg"/></fig><p>
                <bold><italic>Clypeo-labrum</italic>.</bold> Holotype has 10 setae, all shorter than half the width of the labrum. Setae on the paratypes ranged from 10–12. Labrum surface setose, with tiny, backward facing hairs. Anterior margin of labrum has two whole lamellae, and a linguiform process present on each side of median cleft of labrum (Figs <xref ref-type="fig" rid="F8">8E</xref>, <xref ref-type="fig" rid="F11">11F</xref>).</p><p>
                <bold><italic>Gnathochilaria</italic>.</bold> Medial palps only, 58 sensilla on the palp of holotype (male) and 18–22 sensilla on paratypes (females) (Fig. <xref ref-type="fig" rid="F8">8G</xref>).</p><p>
                <bold><italic>Trunk</italic>.</bold> Comprised of 10 segments, 9 pleural projections, excluding the telson and caudal bundle; 13 pairs of legs. Collum with trichome sockets arranged in 2 oval shapes laterally, connected by a posterior row of trichome sockets forming a line with a large gap in the middle. Lateral protuberances have a small number of trichome sockets. In holotype, the collum has 26 trichome sockets on both sides and the lateral protuberances have 7 trichome sockets on each side (Figs <xref ref-type="fig" rid="F8">8B</xref>, <xref ref-type="fig" rid="F11">11C</xref>). Numbers varied in paratype females within a range of 26–29 trichome sockets in the collum and the number of lateral protuberances trichome sockets range 4–6. All other tergites, from tergites 2 to 10, have a pair of pleural projections located antero-laterally. The arrangement of tergal trichome sockets from tergites 2 to 9 typically have 2 latero-posterior oval groups with a few sockets extending on both ends with these groups separated by a large gap. Trichome sockets of tergite 2 in the holotype have 33 on each side (Figs <xref ref-type="fig" rid="F8">8C</xref>, <xref ref-type="fig" rid="F11">11C</xref>), tergite 10 has two groups of 18 sockets both sides without any extended sockets, (Fig. <xref ref-type="fig" rid="F8">8D</xref>). In contrast, the trichome sockets of tergite 2 in paratypes ranged 30–34 and tergite 10 range was 16–19 trichome sockets.</p><p>
                <bold><italic>Legs</italic>.</bold> Leg segments are named following <xref ref-type="bibr" rid="B15">Manton (1956)</xref>. Legs 1 and 2 are without trochanter, leg 1 also lacks tarsus 1. Chaetotaxy as follows: coxa 1: 2 pubescent oval setae, coxa 2: 3 pubescent oval setae, coxae 3–13: 0–4 pubescent oval setae; pre-femur, femur <!--PageBreak--><!--PageBreak-->and post-femur with 1 pubescent oval seta (Fig. <xref ref-type="fig" rid="F10">10A–B</xref>), tarsus 2 with a spine (Fig. <xref ref-type="fig" rid="F10">10C</xref>). Posterior edge of last sternite has 0–4 pubescent oval setae, similar those present on the coxa and the number of these pubescent oval setae varies: 4 on the holotype and 0–4 on the paratypes. Sex organs in male: A pair of penes on the 2<sup>nd</sup> coxa and coxal glands absent.</p><!--PageBreak--><p>
                <bold><italic>Telotarsus - Claw</italic></bold>: robust with two latero-dorsal denticles (<abbrev xmlns:xlink="http://www.w3.org/1999/xlink" xlink:title="latero-dorsal denticles" id="ABBRID0E5DBG" xlink:type="simple">ldd</abbrev>) equal length, a basal denticle (<abbrev xmlns:xlink="http://www.w3.org/1999/xlink" xlink:title="basal denticle" id="ABBRID0ECEBG" xlink:type="simple">bd</abbrev>) and a small denticle (<abbrev xmlns:xlink="http://www.w3.org/1999/xlink" xlink:title="small denticle" id="ABBRID0EGEBG" xlink:type="simple">smd</abbrev>) present near the middle of the claw (Fig. <xref ref-type="fig" rid="F10">10D</xref>).</p><p>
                <bold><italic>Telson</italic>.</bold> Dorsal ornamental trichome sockets symmetrically arranged on each side, with 6 sockets of trichome <bold><italic>a</italic></bold> in the holotype; paratype females have 4–6 sockets of trichome <bold><italic>a</italic></bold>, a single trichome <bold><italic>b</italic></bold> and two large protruding base sockets of trichome <bold><italic>c</italic></bold>: <bold><italic>c</italic></bold>1 and <bold><italic>c</italic></bold>3 (Fig. <xref ref-type="fig" rid="F10">10E</xref>).</p><fig id="F10" position="float" orientation="portrait"><label>Figure 10.</label><caption><p>Holotype of <italic><tp:taxon-name><tp:taxon-name-part taxon-name-part-type="genus" reg="Lophoturus">Lophoturus</tp:taxon-name-part> <tp:taxon-name-part taxon-name-part-type="species" reg="molloyensis">molloyensis</tp:taxon-name-part></tp:taxon-name></italic> sp. n. <bold>A</bold> The second right leg with a penis (<bold>p</bold>), seven leg segments (<bold>c</bold> coxa, <bold><abbrev xmlns:xlink="http://www.w3.org/1999/xlink" xlink:title="pre-femur" id="ABBRID0EFGBG" xlink:type="simple">pf</abbrev></bold> pre-femur, <bold>f</bold> femur, <bold><abbrev xmlns:xlink="http://www.w3.org/1999/xlink" xlink:title="post-femur" id="ABBRID0EMGBG" xlink:type="simple">pof</abbrev></bold> post-femur, <bold><abbrev xmlns:xlink="http://www.w3.org/1999/xlink" xlink:title="tibia" id="ABBRID0ERGBG" xlink:type="simple">ti</abbrev></bold> tibia, <bold><abbrev xmlns:xlink="http://www.w3.org/1999/xlink" xlink:title="tarsus 1" id="ABBRID0EWGBG" xlink:type="simple">T1</abbrev></bold> tarsus 1, <bold><abbrev xmlns:xlink="http://www.w3.org/1999/xlink" xlink:title="tarsus 2" id="ABBRID0E2GBG" xlink:type="simple">T2</abbrev></bold> tarsus 2 and a spine), a claw and its chaetotaxy (setae on the leg segments) <bold>B</bold> A pubescent oval seta <bold>C</bold> A spine on tarsus 2 <bold>D</bold> A simple claw structure showing two latero-dorsal denticles (<bold><abbrev xmlns:xlink="http://www.w3.org/1999/xlink" xlink:title="latero-dorsal denticles" id="ABBRID0EGHBG" xlink:type="simple">ldd</abbrev></bold>), claw (<bold>c</bold>), a basal denticle (<bold><abbrev xmlns:xlink="http://www.w3.org/1999/xlink" xlink:title="basal denticle" id="ABBRID0ENHBG" xlink:type="simple">bd</abbrev></bold>) and a small denticle (<bold><abbrev xmlns:xlink="http://www.w3.org/1999/xlink" xlink:title="small denticle" id="ABBRID0ESHBG" xlink:type="simple">smd</abbrev></bold>) <bold>E</bold> The ornamental trichome sockets, which located dorsally above the caudal bundle structure, with six trichomes <bold><italic>a</italic></bold>, one trichome <bold><italic>b</italic></bold> and two trichomes <bold><italic>c</italic></bold> (<bold><italic>c</italic></bold>1 and <bold><italic>c</italic></bold>3).</p></caption><graphic xmlns:xlink="http://www.w3.org/1999/xlink" xlink:href="zookeys-741-133-g010.jpg" position="float" orientation="portrait" xlink:type="simple" id="oo_189574.jpg"/></fig><p>
                <bold><italic>Caudal bundles</italic>.</bold> These caudal structures similar in both sexes and like those of <italic><tp:taxon-name><tp:taxon-name-part taxon-name-part-type="genus" reg="Lophoturus">L.</tp:taxon-name-part> <tp:taxon-name-part taxon-name-part-type="species" reg="boondallus">boondallus</tp:taxon-name-part></tp:taxon-name></italic> described above.</p></tp:treatment-sec><tp:treatment-sec sec-type="remarks" id="SECID0E5IBG"><title>Remark.</title><p>
                <italic><tp:taxon-name><tp:taxon-name-part taxon-name-part-type="genus" reg="Lophoturus">L.</tp:taxon-name-part> <tp:taxon-name-part taxon-name-part-type="species" reg="molloyensis">molloyensis</tp:taxon-name-part></tp:taxon-name></italic> differs from both <italic><tp:taxon-name><tp:taxon-name-part taxon-name-part-type="genus" reg="Lophoturus">L.</tp:taxon-name-part> <tp:taxon-name-part taxon-name-part-type="species" reg="queenslandicus">queenslandicus</tp:taxon-name-part></tp:taxon-name></italic> and <italic><tp:taxon-name><tp:taxon-name-part taxon-name-part-type="genus" reg="Lophoturus">L.</tp:taxon-name-part> <tp:taxon-name-part taxon-name-part-type="species" reg="boondallus">boondallus</tp:taxon-name-part></tp:taxon-name></italic> in size, body length (about 1.6 mm), form and colouration. Body trichomes are short. The 12 <!--PageBreak-->leg pairs stage of this species may initially be confused with <italic><tp:taxon-name><tp:taxon-name-part taxon-name-part-type="genus" reg="Lophoturus">L.</tp:taxon-name-part> <tp:taxon-name-part taxon-name-part-type="species" reg="madecassus">madecassus</tp:taxon-name-part></tp:taxon-name></italic> Marquet &amp; Condé, 1950 as they have the same body length and appearance. Both have 8 pleural projections, but <italic><tp:taxon-name><tp:taxon-name-part taxon-name-part-type="genus" reg="Lophoturus">L.</tp:taxon-name-part> <tp:taxon-name-part taxon-name-part-type="species" reg="molloyensis">molloyensis</tp:taxon-name-part></tp:taxon-name></italic> has 12 leg pairs in subadult stage compared to <italic><tp:taxon-name><tp:taxon-name-part taxon-name-part-type="genus" reg="Lophoturus">L.</tp:taxon-name-part> <tp:taxon-name-part taxon-name-part-type="species" reg="madecassus">madecassus</tp:taxon-name-part></tp:taxon-name></italic> which has 11 leg pairs in the adult stage.</p><fig id="F11" position="float" orientation="portrait"><label>Figure 11.</label><caption><p>
                    <abbrev xmlns:xlink="http://www.w3.org/1999/xlink" xlink:title="Scanning Electron Microscopy" id="ABBRID0EQLBG" xlink:type="simple">SEM</abbrev> images of <italic><tp:taxon-name><tp:taxon-name-part taxon-name-part-type="genus" reg="Lophoturus">Lophoturus</tp:taxon-name-part> <tp:taxon-name-part taxon-name-part-type="species" reg="molloyensis">molloyensis</tp:taxon-name-part></tp:taxon-name></italic> sp. n. <bold>A</bold> A dorsal view of whole body showing the body trichome arrangements and the caudal bundle <bold>B</bold> A ventral view of whole body showing 13 pairs of legs <bold>C</bold> A head capsule displaying two posterior vertex trichome groups (<bold><abbrev xmlns:xlink="http://www.w3.org/1999/xlink" xlink:title="posterior vertex" id="ABBRID0EGMBG" xlink:type="simple">pv</abbrev></bold>), a collum (<bold><abbrev xmlns:xlink="http://www.w3.org/1999/xlink" xlink:title="collum" id="ABBRID0ELMBG" xlink:type="simple">col</abbrev></bold>) and tergite 2 (<bold><abbrev xmlns:xlink="http://www.w3.org/1999/xlink" xlink:title="tarsus 2" id="ABBRID0EQMBG" xlink:type="simple">T2</abbrev></bold>) <bold>D</bold> The trichobothria: <bold><italic>a, b</italic></bold> and <bold><italic>c</italic></bold>, showing different sizes in trichobothrium sockets <bold>E</bold> Antennal articles 6 and 7 with their sensilla (<bold><abbrev xmlns:xlink="http://www.w3.org/1999/xlink" xlink:title="thick sensillum located anteriorly" id="ABBRID0E6MBG" xlink:type="simple">Ta</abbrev></bold>: thick sensillum located anteriorly, <bold><abbrev xmlns:xlink="http://www.w3.org/1999/xlink" xlink:title="intermediated thick sensillum" id="ABBRID0EENBG" xlink:type="simple">Ti</abbrev></bold>: intermediate thick sensillum, <bold><abbrev xmlns:xlink="http://www.w3.org/1999/xlink" xlink:title="posterior thick sensillum" id="ABBRID0EJNBG" xlink:type="simple">Tp</abbrev></bold>: posterior thick sensillum, setiform sensillum (<bold>s</bold>) and a conical sensillum (<bold>c</bold>) <bold>F</bold> Mouth parts with setose labrum (<bold>l</bold>) with typical two linguiform processes (<bold>lp</bold>) and the gnathochilarium (<bold>g</bold>).</p></caption><graphic xmlns:xlink="http://www.w3.org/1999/xlink" xlink:href="zookeys-741-133-g011.jpg" position="float" orientation="portrait" xlink:type="simple" id="oo_189575.jpg"/></fig><!--PageBreak--></tp:treatment-sec><tp:treatment-sec><!--Section generated to contain objects referenced in tp:taxon-treatment.--><fig id="F2" position="float" orientation="portrait"><label>Figure 2.</label><caption><p>Three <italic><tp:taxon-name><tp:taxon-name-part taxon-name-part-type="genus" reg="Lophoturus">Lophoturus</tp:taxon-name-part></tp:taxon-name></italic> species were found in state of Queensland, Australia. <bold>A</bold> <italic><tp:taxon-name><tp:taxon-name-part taxon-name-part-type="genus" reg="Lophoturus">L.</tp:taxon-name-part> <tp:taxon-name-part taxon-name-part-type="species" reg="queenslandicus">queenslandicus</tp:taxon-name-part></tp:taxon-name></italic> Verhoeff, 1924 <bold>B</bold> <italic><tp:taxon-name><tp:taxon-name-part taxon-name-part-type="genus" reg="Lophoturus">L.</tp:taxon-name-part> <tp:taxon-name-part taxon-name-part-type="species" reg="boondallus">boondallus</tp:taxon-name-part></tp:taxon-name></italic> sp. n. and <bold>C</bold> <italic><tp:taxon-name><tp:taxon-name-part taxon-name-part-type="genus" reg="Lophoturus">L.</tp:taxon-name-part> <tp:taxon-name-part taxon-name-part-type="species" reg="molloyensis">molloyensis</tp:taxon-name-part></tp:taxon-name></italic> sp. n. These <italic><tp:taxon-name><tp:taxon-name-part taxon-name-part-type="genus" reg="Lophoturus">Lophoturus</tp:taxon-name-part></tp:taxon-name></italic> species showed differences in body lengths and colour.</p></caption><graphic xmlns:xlink="http://www.w3.org/1999/xlink" xlink:href="zookeys-741-133-g002.jpg" position="float" orientation="portrait" xlink:type="simple" id="oo_189566.jpg"/></fig></tp:treatment-sec><ref-list><ref id="B15"><mixed-citation xmlns:xlink="http://www.w3.org/1999/xlink" xlink:type="simple">
          <person-group><name name-style="western"><surname>Manton</surname><given-names>SM</given-names></name></person-group> (<year>1956</year>) <article-title>The Evolution of Arthropodan Locomotory Mechanisms Part 5: The Structure, Habits and Evolution of the <tp:taxon-name><tp:taxon-name-part taxon-name-part-type="subclass">Pselaphognatha</tp:taxon-name-part></tp:taxon-name> (<tp:taxon-name><tp:taxon-name-part taxon-name-part-type="class">Diplopoda</tp:taxon-name-part></tp:taxon-name>).</article-title> <source>Journal of the Linnean Society London</source> <volume>43</volume>: <fpage>153</fpage>–<lpage>187</lpage>. <ext-link xlink:type="simple" ext-link-type="doi" xlink:href="10.1111/j.1096-3642.1957.tb02516.x">https://doi.org/10.1111/j.1096-3642.1957.tb02516.x</ext-link></mixed-citation></ref></ref-list></tp:taxon-treatment>
